# Supplementary material for: Differential recombination dynamics within the MHC of macaque species
Source: Immunogenetics. 2014 Jun 17;66(9):535–44. doi: 10.1007/s00251-014-0783-4 (PMC4156779; doi:10.1007/s00251-014-0783-4)
Supplement: Supplementary file 2 — (XLS 55 kb) [file 251_2014_783_MOESM2_ESM.xls]

## Sheet: all
Suppl. Table 2. Mamu/Mafa-A, -B,- DRB haplotypes and their short names
Mamu
A Short	A1 locus	A2 locus	A3 locus	A4 locus	B Short	B locus	B locus	B locus	B locus	B locus	B locus	B locus	DRB short	DRB Locus	DRB Locus	DRB Locus	DRB Locus	DRB Locus	DRB Locus
A012	A1*012:01	A2*05:11/19			B006	B*06:02							DRB01a	DRB1*04:06	DRB5*03:01
A011	A1*011:04	A2*05			B055a	B*55							DRB01b	DRB1*04:11	DRB5*03:04
A001	A1*001:01/2	A2*05:04			B008	B*008:01	B*006:01						DRB02	DRB3*04:03	DRB*W3:05
A007	A1*007:01/02/03	A2*05:07			B015a	B*015:04	B*044:01						DRB03a	DRB1*03:03	DRB1*10:07	DRB6*01:03
A025	A1*025:01	A2*05:09			B024a	B*019:01	B*024:01						DRB03b	DRB1*03:12	DRB1*10:07	DRB6*01:03
A008	A1*008:01:01	A2*05:03	A3*13:03		B047a	B*047:01	B*038:01						DRB03c	DRB1*03:17	DRB1*10:08	DRB6*01:07
A224a	A1*003:06	A2*024:01	A3*13:05		B001a	B*001:01	B*007:01/02/03	B*030:02					DRB03d	DRB1*03:18	DRB1*10:03	DRB6*01:07
A003	A1*003:02	A2?	A3?		B028	B*028:01	B*021:01	B*068:06					DRB03e	DRB1*03:06	DRB1*10:07	DRB6*01:03
A019	A1*19:01	A2*05:05		A4*14	B043a	B*043:01	B*027:01	B*030:03					DRB03f	DRB1*03:06	DRB1*10:03	DRB6*01:07
A006	A1*006:02	A2*05:01		A4*14	B045a	B*045:01	B*036:01	B*037:01					DRB04	DRB1*03:09	DRB6*01:01	DRB*W2:01
A002a	A1*002:01		A3*13:02		B048	B*048:01	B*041:01	B*064:01					DRB05	DRB1*04:03	DRB*W5:01	DRB6*01:07
A016	A1*016:02		A3*13:06		B055	B*055:01	B*058:02	B*063:01					DBR06	DRB*W3:03	DRB*W4:01	DRB6*01:14
A004	A1*004:01:01			A4*14:03	B066	B*066:01	B*068:01?	B*067:01?					DRB07	DRB1*04:07	DRB3*04:09	DRB6*new
A026	A1*026:01			A4*14	B069a	B*069:01	B*050:02	B*065:01					DRB08	DRB5*03:07	DRB*W28:01	DRB6*01:28
A023	A1*023:01			A4*14	B069b	B*069:03	B*068:02	B*075:01/3					DRB09	DRB1*04:04	DRB*W3:07	DRB*W7:02	DRB6*01:02
(A028)	A1*028:01			A4*14	B017a	B*017:01	B*029:01:02	B*060:02	B*61:01				DRB10	DRB1*07:01	DRB3*04:05	DRB5*03:03	DRB6*01:23
					B012b	B*012:01	B*022:01	B*030:01	B*049:01	B*053:02	B*057:01	B*070:01	DRB11	DRB*W25:01	DRB*W20:02	DRB6*01:06	DRB6*01:12
					B012c	B*012:01	B*038:01	B*030:01	B*049:01	B*053:02	B*057:01	B*070:01	DRB12	DRB1*03:18	DRB*W6:03	DRB6*01?	DRB6*01:18
													DRB13a	DRB1*03:18	DRB*W6:04	DRB*W6:03	DRB6*01:04	DRB6*01:05
													DRB13b	DRB1*03:18	DRB*W6:04	DRB*W6:11	DRB6*01:04	DRB6*01:05
													DRB14a	DRB3*04:10	DRB*W4:02	DRB*W27:01	DRB6*01:07	DRB6*01:16
													(DRB14b)	DRB3*04:03	DRB*W4:02	DRB*W27:01	DRB6*01:07	DRB6*01:16
													DRB15	DRB*W6:06	DRB*W21:04	DRB*W26:03	DRB6*01:22	DRB6*01:11
													DRB16	DRB1*03:10	DRB*W1:01	DRB*W6:02	DRB*W6:09	DRB6*01:06	DRB6*01:18
													DRB17^^	DRB*W7:02	DRB*W20:02	DRB*W?	DRB6?
Mafa
A Short	A1 locus	A2 locus	A3 locus	A4 locus	B Short	B locus	B locus	B locus	B locus				DRB short	DRB Locus	DRB Locus	DRB Locus	DRB Locus	DRB Locus
A001	A1*001:01	A2*05:14			B002a	B*002:01	B*114:01						DRB01	DRB4*01:03	DRB5*03:04
A003	A1*003:01				B002b	B*002:02	B*046:07						DRB02	DRB1*03:08:02	DRB1*07:04	DRB*W6:05
A007	A1*007:02			A4*14:02	B007	B*007:03	B*106:01						DRB03a	DRB1*03:08:01	DRB1*10:04	DRB6*01:09
A010a	A1*010:02	A2*05:17			B010	B*010:01							DRB03b	DRB1*03:21	DRB1*10:10	DRB6*01:24
A010b	A1*010:03	A2*05:06			B011	B*011:01	B*075:01						DRB04	DRB1*03:12	DRB*W25:02	DRB6*01:07
A018a	A1*018:05	A2*05:12:02		A4*14:01	B013	B*013:04	B*014:01	B*034:02					DRB05	DRB1*03:16	DRB*W40:01	?
A018b	A1*018:05	A2*05:16d		A4*14	B021	B*021:01	B*028:03	B*068:02					DRB06	DRB1*03:09	DRB*W20:01	DRB6*01:07
A018	A1*018:06	A2*05:34		A4*14	B025	B*025:01	B*044:02						DRB07	DRB1*04:11	DRB*W36:04	DRB6*01:15
A031a^	A1*031:01/2	A2*05:04			B027a	B*027:01	B*147:01						DRB08	DRB1*07:04	DRB5*03:05	DRB*W53:01
A031b^	A1*031:01	A2*05:04			B027b	B*027:02	B*147:01						DRB09	DRB1*10:02	DRB*W49:01:01/02	DRB6*01:09
A040	A1*040:02				B033	B*033:03	B*090:01						DRB10	DRB3*04:01	DRB5*03:06	DRB6*01:10				was W36:04 bij Nel
A058	A1*058:01				B036	B*036:01:02	B*037:01	B*045:01					DRB11	DRB*W20:01	DRB*W66:01	DRB6*01:08
A059	A1*059:01	A2*05:08			B044a	B*044:01:01	B*077:01						DRB12	DRB*W20:02	DRB*W25:06	DRB6*01:11
A060	A1*060:01			A5*30:01	B044b	B*044:01:02	B*155:01?						DRB13	DRB*W3:03:01	DRB*W7:02	DRB6*01:13:01
A061	A1*061:01				B044c	B*044:03	B*056:01						DRB14	DRB*W4:05	DRB*W25:04	DRB6*01:14
A062	A1*062:04				B046a	B*046:01:01	B*64:01	B*104:01:01					DRB15	DRB*W5:01	DRB*W21:01	DRB6*01:01
A063a	A1*063:01	A2*05:01			B046b	B*046:05	B*064:02	B*104:01:02					DRB16	DRB*W68:01	DRB*W25:05	DRB6*01:11
A063b	A1*063:02	A2*05:11			B046c	B*046:03	B*095:02	B*139:02					DRB17	DRB1*03:06:01	DRB5*03:09	DRB*W65:01	DRB6*01:12
A064	A1*064:01	A2*05:05			B048	B*048:04	B*102:01						DRB18	DRB1*03:13	DRB*W36:01	DRB*W1:08	DRB6*01:05
A065	A1*065:01:02	A2*05:02		A4*14	B051	B*051:02	B*062:01	B*065:01	B*142:02				DRB19a	DRB1*04:01	DRB5*03:01:01	DRB4*01:01	DRB6*01:13:02
A066	A1*066:02	A2*05:10			B069a	B*069:01	B*075:02						DRB19b	DRB1*04:01	DRB5*03:15	DRB4*01:02	DRB6*01:13:02
A068	A1*068:01	A2*05:15			B069b	B*069:02							DRB20	DRB1*04:01	DRB5*03:16	DRB*W3:03:01	DRB6*01:13:02
A069	A1*069:01				B090	B*090:01							DRB21	DRB1*04:03	DRB*W37:01	DRB6*01:13:01	DRB6*01:13:02
A070	A1*070:01				B103	B*103:01	B*104:04						DRB22	DRB1*03:17	DRB*W6:07	DRB*W67:01	DRB6*01:12	DRB6*01:06
A071a	A1*071:01			A4*14	B104	B*104:04	B*046:01:01	B*162:01												was 5*03:16 bij Nel
A071b	A1*071:03				B109	B*109:01	B*136:03
A072	A1*072:01	A2*05		A5*30:01	B137	B*137:03	B*162:01	B*051:01	B*057:02
					B148	B*148:01:02	B*150:02
^different A-STR (Otting et al., 2012); ^^not in Doxiadis et al., 2013, () not in the panel
